# Supplementary material for: pH Dependence of Succinimide-Ester-Based Protein Cross-Linking for Structural Mass Spectrometry Applications
Source: ACS Meas Sci Au. 2021 Nov 11;2(2):132–8. doi: 10.1021/acsmeasuresciau.1c00032 (PMC9838815; doi:10.1021/acsmeasuresciau.1c00032)
Supplement: Supplementary file 2 — tg1c00032_si_002.xlsx [file tg1c00032_si_002.xlsx]

## Sheet: Legend
Table S1. Summary of all cross-link identifications.
Description of the column headers:
pepA / pepB	Amino acid sequences of the cross-linked peptides, A (for alpha) is the longer peptide, B (for beta) the shorter peptide. Z means the cross-link involves the N terminus.
posA / posB	Location of the cross-link within the peptide sequences
XLType	Whether the cross-link connects two peptides from the same (intra) or two different (inter) protein sequences (only intra-protein were considered in this study)
Id-Score	The main identification score of xQuest (the higher, the better)
ID	A combined string that also includes the protein ID and the cross-link position within the protein sequence
R1	Replicate series 1
R2	Replicate series 2

## Sheet: R1 pH 4.0
pepA	pepB	posA	posB	XLType	ldscore	ID
VHKECCHGDLLECADDR	ALKAWSVAR	a3	b3	intra-protein xl	38.92	sp|P8|Serum_albumin_BOVINE:211:x:sp|P8|Serum_albumin_BOVINE:242
SVDGKEDLIWKLLSK	AQEKFGK	a11	b4	intra-protein xl	37.84	sp|P5|Lactotransferrin_BOVINE:269:x:sp|P5|Lactotransferrin_BOVINE:277
DGADFAKWR	CAQYKK	a7	b5	intra-protein xl	37.07	sp|P7|Fructose-bisphosphate_aldolase_A_RABBIT:138:x:sp|P7|Fructose-bisphosphate_aldolase_A_RABBIT:146
IVAPGKGILAADESTGSIAK	ZPHSHPALTPEQKK	a6	b13	intra-protein xl	36.67	sp|P7|Fructose-bisphosphate_aldolase_A_RABBIT::x:sp|P7|Fructose-bisphosphate_aldolase_A_RABBIT:27
AAQKPDVLTTGGGNPVGDK	HWKEQR	a4	b3	intra-protein xl	35.43	sp|P2|Catalase_BOVINE:15:x:sp|P2|Catalase_BOVINE:22
KAADVHEVR	KILGEK	a1	b1	intra-protein xl	35.34	sp|P1|Pyruvate_kinase_RABBIT:246:x:sp|P1|Pyruvate_kinase_RABBIT:255
WCTISQPEWFKCR	KLGAPSITCVR	a11	b1	intra-protein xl	35.29	sp|P5|Lactotransferrin_BOVINE:18:x:sp|P5|Lactotransferrin_BOVINE:28
DGKGDVAFVK	TKCAR	a3	b2	intra-protein xl	34.89	sp|P6|Ovotransferrin_CHICKEN:181:x:sp|P6|Ovotransferrin_CHICKEN:202
HKPKATEEQLK	KQTALVELLK	a4	b1	intra-protein xl	34.79	sp|P8|Serum_albumin_BOVINE:524:x:sp|P8|Serum_albumin_BOVINE:537
AVKNFSDVHPEYGSR	DAQLFIQKK	a3	b8	intra-protein xl	34.24	sp|P2|Catalase_BOVINE:475:x:sp|P2|Catalase_BOVINE:479
TDLNHENLKGGDDLDPHYVLSSR	HGGFKPTDKHK	a9	b9	intra-protein xl	34.12	sp|P4|Creatine_Kinase_M_RABBIT:105:x:sp|P4|Creatine_Kinase_M_RABBIT:116
SVDGKEDLIWK	LLSKAQEK	a5	b4	intra-protein xl	33.71	sp|P5|Lactotransferrin_BOVINE:263:x:sp|P5|Lactotransferrin_BOVINE:273
KQTALVELLK	SLGKVGTR	a1	b4	intra-protein xl	32.4	sp|P8|Serum_albumin_BOVINE:431:x:sp|P8|Serum_albumin_BOVINE:524
ATEEQLKTVMENFVAFVDK	KQTALVELLK	a7	b1	intra-protein xl	31.56	sp|P8|Serum_albumin_BOVINE:524:x:sp|P8|Serum_albumin_BOVINE:544
ALKAWSVAR	LSQKFPK	a3	b4	intra-protein xl	31.14	sp|P8|Serum_albumin_BOVINE:211:x:sp|P8|Serum_albumin_BOVINE:221
LCVLHEKTPVSEK	CASIQKFGER	a7	b6	intra-protein xl	30.69	sp|P8|Serum_albumin_BOVINE:204:x:sp|P8|Serum_albumin_BOVINE:465
IVAPGKGILAADESTGSIAK	KELSDIAHR	a6	b1	intra-protein xl	29.58	sp|P7|Fructose-bisphosphate_aldolase_A_RABBIT:13:x:sp|P7|Fructose-bisphosphate_aldolase_A_RABBIT:27
AGKPVICATQMLESMIK	VFLAQKMIIGR	a3	b6	intra-protein xl	28.59	sp|P1|Pyruvate_kinase_RABBIT:310:x:sp|P1|Pyruvate_kinase_RABBIT:321
GGVHVKLAHLSK	HPKFEEILTR	a6	b3	intra-protein xl	28.08	sp|P4|Creatine_Kinase_M_RABBIT:298:x:sp|P4|Creatine_Kinase_M_RABBIT:307
DQTVIQNTDGNNNEAWAKNLK	KENFEVLCK	a18	b1	intra-protein xl	25.89	sp|P3|Serotransferrin_BOVINE:559:x:sp|P3|Serotransferrin_BOVINE:563
VREGTTYKEFLGDK	KDSNVNWNNLK	a8	b1	intra-protein xl	25.85	sp|P6|Ovotransferrin_CHICKEN:439:x:sp|P6|Ovotransferrin_CHICKEN:654
LFTFHADICTLPDTEKQIK	KQTALVELLK	a16	b1	intra-protein xl	25.55	sp|P8|Serum_albumin_BOVINE:520:x:sp|P8|Serum_albumin_BOVINE:524

## Sheet: R1 pH 4.5
pepA	pepB	posA	posB	XLType	ldscore	ID
LAKEYEATLEECCAK	ALKAWSVAR	a3	b3	intra-protein xl	40.23	sp|P8|Serum_albumin_BOVINE:211:x:sp|P8|Serum_albumin_BOVINE:350
ZDTHKSEIAHR	FKDLGEEHFK	a5	b2	intra-protein xl	39.06	sp|P8|Serum_albumin_BOVINE::x:sp|P8|Serum_albumin_BOVINE:12
ALQASALKAWGGK	KENLK	a8	b1	intra-protein xl	38.91	sp|P7|Fructose-bisphosphate_aldolase_A_RABBIT:311:x:sp|P7|Fructose-bisphosphate_aldolase_A_RABBIT:317
ILGEKGK	NIKIISK	a5	b3	intra-protein xl	36.75	sp|P1|Pyruvate_kinase_RABBIT:260:x:sp|P1|Pyruvate_kinase_RABBIT:265
AGKPVICATQMLESMIK	VFLAQKMIIGR	a3	b6	intra-protein xl	35.65	sp|P1|Pyruvate_kinase_RABBIT:310:x:sp|P1|Pyruvate_kinase_RABBIT:321
LFTFHADICTLPDTEKQIK	KQTALVELLK	a16	b1	intra-protein xl	35.02	sp|P8|Serum_albumin_BOVINE:520:x:sp|P8|Serum_albumin_BOVINE:524
CCTKPESER	SLGKVGTR	a4	b4	intra-protein xl	34.74	sp|P8|Serum_albumin_BOVINE:431:x:sp|P8|Serum_albumin_BOVINE:439
FMMFESQNKDLLFK	IQWCAVGKDEK	a9	b8	intra-protein xl	34.4	sp|P6|Ovotransferrin_CHICKEN:352:x:sp|P6|Ovotransferrin_CHICKEN:633
KLGAPSITCVR	AQEKFGK	a1	b4	intra-protein xl	33.78	sp|P5|Lactotransferrin_BOVINE:277:x:sp|P5|Lactotransferrin_BOVINE:28
ATEEQLKTVMENFVAFVDK	KQTALVELLK	a7	b1	intra-protein xl	33.41	sp|P8|Serum_albumin_BOVINE:524:x:sp|P8|Serum_albumin_BOVINE:544
IVAPGKGILAADESTGSIAK	ZPHSHPALTPEQKK	a6	b13	intra-protein xl	31.23	sp|P7|Fructose-bisphosphate_aldolase_A_RABBIT::x:sp|P7|Fructose-bisphosphate_aldolase_A_RABBIT:27
ENLKAAQEEYVK	SKGGVVGIK	a4	b2	intra-protein xl	30.8	sp|P7|Fructose-bisphosphate_aldolase_A_RABBIT:100:x:sp|P7|Fructose-bisphosphate_aldolase_A_RABBIT:321
TDLNHENLKGGDDLDPHYVLSSR	HGGFKPTDKHK	a9	b9	intra-protein xl	29.4	sp|P4|Creatine_Kinase_M_RABBIT:105:x:sp|P4|Creatine_Kinase_M_RABBIT:116
SEEEYPDLSKHNNHMAK	YKLNYK	a10	b2	intra-protein xl	28.3	sp|P4|Creatine_Kinase_M_RABBIT:11:x:sp|P4|Creatine_Kinase_M_RABBIT:25
GGVHVKLAHLSK	HPKFEEILTR	a6	b3	intra-protein xl	28.1	sp|P4|Creatine_Kinase_M_RABBIT:298:x:sp|P4|Creatine_Kinase_M_RABBIT:307
GEADALNLDGGYIYTAGKCGLVPVLAENRK	KCSTSPLLEACAFLTR	a18	b1	intra-protein xl	27.31	sp|P5|Lactotransferrin_BOVINE:404:x:sp|P5|Lactotransferrin_BOVINE:674
LAKEYEATLEECCAK	LKHLVDEPQNLIK	a3	b2	intra-protein xl	26.9	sp|P8|Serum_albumin_BOVINE:350:x:sp|P8|Serum_albumin_BOVINE:377
TDLNHENLKGGDDLDPHYVLSSR	HGGFKPTDKHK	a9	b5	intra-protein xl	25.41	sp|P4|Creatine_Kinase_M_RABBIT:101:x:sp|P4|Creatine_Kinase_M_RABBIT:116
CACSNHEPYFGYSGAFKCLMEGAGDVAFVK	LCQLCAGKGTDK	a17	b8	intra-protein xl	25.03	sp|P3|Serotransferrin_BOVINE:176:x:sp|P3|Serotransferrin_BOVINE:197

## Sheet: R1 pH 5.0
pepA	pepB	posA	posB	XLType	ldscore	ID
LAKEYEATLEECCAK	VTKCCTESLVNR	a3	b3	intra-protein xl	45.11	sp|P8|Serum_albumin_BOVINE:350:x:sp|P8|Serum_albumin_BOVINE:474
LAKEYEATLEECCAK	ALKAWSVAR	a3	b3	intra-protein xl	44.44	sp|P8|Serum_albumin_BOVINE:211:x:sp|P8|Serum_albumin_BOVINE:350
ALQASALKAWGGK	KENLK	a8	b1	intra-protein xl	40.89	sp|P7|Fructose-bisphosphate_aldolase_A_RABBIT:311:x:sp|P7|Fructose-bisphosphate_aldolase_A_RABBIT:317
GILAADESTGSIAKR	ALQASALKAWGGK	a14	b8	intra-protein xl	40.5	sp|P7|Fructose-bisphosphate_aldolase_A_RABBIT:311:x:sp|P7|Fructose-bisphosphate_aldolase_A_RABBIT:41
VHKECCHGDLLECADDR	ALKAWSVAR	a3	b3	intra-protein xl	39.47	sp|P8|Serum_albumin_BOVINE:211:x:sp|P8|Serum_albumin_BOVINE:242
ZDTHKSEIAHR	FKDLGEEHFK	a5	b2	intra-protein xl	39.4	sp|P8|Serum_albumin_BOVINE::x:sp|P8|Serum_albumin_BOVINE:12
KLEKGQSIDDMIPAQK	LAHLSKHPK	a4	b6	intra-protein xl	38.84	sp|P4|Creatine_Kinase_M_RABBIT:304:x:sp|P4|Creatine_Kinase_M_RABBIT:369
AVKNFSDVHPEYGSR	DAQLFIQKK	a3	b8	intra-protein xl	38.3	sp|P2|Catalase_BOVINE:475:x:sp|P2|Catalase_BOVINE:479
RCQYVTEKVLAAVYK	ZPHSHPALTPEQKK	a8	b13	intra-protein xl	36.58	sp|P7|Fructose-bisphosphate_aldolase_A_RABBIT::x:sp|P7|Fructose-bisphosphate_aldolase_A_RABBIT:207
LFTFHADICTLPDTEKQIK	KQTALVELLK	a16	b1	intra-protein xl	35.86	sp|P8|Serum_albumin_BOVINE:520:x:sp|P8|Serum_albumin_BOVINE:524
KNYELLCGDNTR	KDTDFK	a1	b1	intra-protein xl	35.82	sp|P3|Serotransferrin_BOVINE:102:x:sp|P3|Serotransferrin_BOVINE:225
ZPHSHPALTPEQK	ZPHSHPALTPEQK	a1	b1	intra-protein xl	35.4	sp|P7|Fructose-bisphosphate_aldolase_A_RABBIT::x:sp|P7|Fructose-bisphosphate_aldolase_A_RABBIT:
MNFSHGTHEYHAETIKNVR	EMIKSGMNVAR	a16	b4	intra-protein xl	35.31	sp|P1|Pyruvate_kinase_RABBIT:65:x:sp|P1|Pyruvate_kinase_RABBIT:88
CCTKPESER	SLGKVGTR	a4	b4	intra-protein xl	35.23	sp|P8|Serum_albumin_BOVINE:431:x:sp|P8|Serum_albumin_BOVINE:439
GGVHVKLAHLSK	HPKFEEILTR	a6	b3	intra-protein xl	34.92	sp|P4|Creatine_Kinase_M_RABBIT:298:x:sp|P4|Creatine_Kinase_M_RABBIT:307
ADDGRPFPQVIKSK	KDGADFAK	a12	b1	intra-protein xl	34.4	sp|P7|Fructose-bisphosphate_aldolase_A_RABBIT:139:x:sp|P7|Fructose-bisphosphate_aldolase_A_RABBIT:98
GILAADESTGSIAKR	ALQASALKAWGGKK	a14	b8	intra-protein xl	34.06	sp|P7|Fructose-bisphosphate_aldolase_A_RABBIT:311:x:sp|P7|Fructose-bisphosphate_aldolase_A_RABBIT:41
LAKEYEATLEECCAK	LKHLVDEPQNLIK	a3	b2	intra-protein xl	33.46	sp|P8|Serum_albumin_BOVINE:350:x:sp|P8|Serum_albumin_BOVINE:377
LCVLHEKTPVSEK	CASIQKFGER	a7	b6	intra-protein xl	32.67	sp|P8|Serum_albumin_BOVINE:204:x:sp|P8|Serum_albumin_BOVINE:465
AAQKPDVLTTGGGNPVGDK	AKVFEHIGK	a4	b2	intra-protein xl	32.04	sp|P2|Catalase_BOVINE:22:x:sp|P2|Catalase_BOVINE:97
ALSDHHIYLEGTLLKPNMVTPGHACTQK	IVAPGKGILAADESTGSIAK	a15	b6	intra-protein xl	31.93	sp|P7|Fructose-bisphosphate_aldolase_A_RABBIT:229:x:sp|P7|Fructose-bisphosphate_aldolase_A_RABBIT:27
SDFHLFGPPGKKDPVLK	WCTISSPEEKK	a11	b10	intra-protein xl	31.91	sp|P6|Ovotransferrin_CHICKEN:18:x:sp|P6|Ovotransferrin_CHICKEN:290
KLGAPSITCVR	AQEKFGK	a1	b4	intra-protein xl	31.36	sp|P5|Lactotransferrin_BOVINE:277:x:sp|P5|Lactotransferrin_BOVINE:28
GILAADESTGSIAKR	GGVVGIKVDK	a14	b7	intra-protein xl	31.24	sp|P7|Fructose-bisphosphate_aldolase_A_RABBIT:107:x:sp|P7|Fructose-bisphosphate_aldolase_A_RABBIT:41
HPKFEEILTR	IEEIFKK	a3	b6	intra-protein xl	31.12	sp|P4|Creatine_Kinase_M_RABBIT:265:x:sp|P4|Creatine_Kinase_M_RABBIT:307
VISMEKGGNMK	IEEIFKK	a6	b6	intra-protein xl	31	sp|P4|Creatine_Kinase_M_RABBIT:242:x:sp|P4|Creatine_Kinase_M_RABBIT:265
TDLNHENLKGGDDLDPHYVLSSR	HGGFKPTDKHK	a9	b9	intra-protein xl	30.42	sp|P4|Creatine_Kinase_M_RABBIT:105:x:sp|P4|Creatine_Kinase_M_RABBIT:116
ENLKAAQEEYVK	SKGGVVGIK	a4	b2	intra-protein xl	30.26	sp|P7|Fructose-bisphosphate_aldolase_A_RABBIT:100:x:sp|P7|Fructose-bisphosphate_aldolase_A_RABBIT:321
NIKIISK	KILGEK	a3	b1	intra-protein xl	30.22	sp|P1|Pyruvate_kinase_RABBIT:255:x:sp|P1|Pyruvate_kinase_RABBIT:265
CQYVTEKVLAAVYK	ZPHSHPALTPEQKK	a7	b1	intra-protein xl	30.13	sp|P7|Fructose-bisphosphate_aldolase_A_RABBIT::x:sp|P7|Fructose-bisphosphate_aldolase_A_RABBIT:207
SDFHLFGPPGKK	WCTISSPEEKK	a11	b10	intra-protein xl	29.71	sp|P6|Ovotransferrin_CHICKEN:18:x:sp|P6|Ovotransferrin_CHICKEN:290
KLGAPSITCVR	LLSKAQEK	a1	b4	intra-protein xl	29.69	sp|P5|Lactotransferrin_BOVINE:273:x:sp|P5|Lactotransferrin_BOVINE:28
FMMFESQNKDLLFK	IQWCAVGKDEK	a9	b8	intra-protein xl	29.4	sp|P6|Ovotransferrin_CHICKEN:352:x:sp|P6|Ovotransferrin_CHICKEN:633
CQYVTEKVLAAVYK	ZPHSHPALTPEQKK	a7	b13	intra-protein xl	29.3	sp|P7|Fructose-bisphosphate_aldolase_A_RABBIT::x:sp|P7|Fructose-bisphosphate_aldolase_A_RABBIT:207
VISMEKGGNMK	GGNMKEVFR	a6	b5	intra-protein xl	28.81	sp|P4|Creatine_Kinase_M_RABBIT:242:x:sp|P4|Creatine_Kinase_M_RABBIT:247
VLAAVYKALSDHHIYLEGTLLKPNMVTPGHACTQK	RCQYVTEKVLAAVYK	a22	b8	intra-protein xl	28.16	sp|P7|Fructose-bisphosphate_aldolase_A_RABBIT:207:x:sp|P7|Fructose-bisphosphate_aldolase_A_RABBIT:229
LVTDLTKVHK	ALKAWSVAR	a7	b3	intra-protein xl	27.71	sp|P8|Serum_albumin_BOVINE:211:x:sp|P8|Serum_albumin_BOVINE:239
ESKPPDSSKDECMVK	ATCVEKILNK	a3	b6	intra-protein xl	26.78	sp|P3|Serotransferrin_BOVINE:334:x:sp|P3|Serotransferrin_BOVINE:606
NTPEKGYLAVAVVK	KTYDSYLGDDYVR	a5	b1	intra-protein xl	25.27	sp|P3|Serotransferrin_BOVINE:428:x:sp|P3|Serotransferrin_BOVINE:651

## Sheet: R1 pH 5.5
pepA	pepB	posA	posB	XLType	ldscore	ID
VTKCCTESLVNR	CASIQKFGER	a3	b6	intra-protein xl	43.99	sp|P8|Serum_albumin_BOVINE:204:x:sp|P8|Serum_albumin_BOVINE:474
LAKEYEATLEECCAK	VTKCCTESLVNR	a3	b3	intra-protein xl	42.43	sp|P8|Serum_albumin_BOVINE:350:x:sp|P8|Serum_albumin_BOVINE:474
GILAADESTGSIAKR	ALQASALKAWGGK	a14	b8	intra-protein xl	41.24	sp|P7|Fructose-bisphosphate_aldolase_A_RABBIT:311:x:sp|P7|Fructose-bisphosphate_aldolase_A_RABBIT:41
AVKNFSDVHPEYGSR	DAQLFIQKK	a3	b8	intra-protein xl	39.47	sp|P2|Catalase_BOVINE:475:x:sp|P2|Catalase_BOVINE:479
RCQYVTEKVLAAVYK	ZPHSHPALTPEQKK	a8	b13	intra-protein xl	38.92	sp|P7|Fructose-bisphosphate_aldolase_A_RABBIT::x:sp|P7|Fructose-bisphosphate_aldolase_A_RABBIT:207
LAKEYEATLEECCAK	ALKAWSVAR	a3	b3	intra-protein xl	38.59	sp|P8|Serum_albumin_BOVINE:211:x:sp|P8|Serum_albumin_BOVINE:350
GGVHVKLAHLSK	VISMEKGGNMK	a6	b6	intra-protein xl	38	sp|P4|Creatine_Kinase_M_RABBIT:242:x:sp|P4|Creatine_Kinase_M_RABBIT:298
FMMFESQNKDLLFK	IQWCAVGKDEK	a9	b8	intra-protein xl	36.91	sp|P6|Ovotransferrin_CHICKEN:352:x:sp|P6|Ovotransferrin_CHICKEN:633
ZDTHKSEIAHR	FKDLGEEHFK	a1	b2	intra-protein xl	35.18	sp|P8|Serum_albumin_BOVINE::x:sp|P8|Serum_albumin_BOVINE:12
LAKEYEATLEECCAK	LKHLVDEPQNLIK	a3	b2	intra-protein xl	35.12	sp|P8|Serum_albumin_BOVINE:350:x:sp|P8|Serum_albumin_BOVINE:377
ZDTHKSEIAHR	FKDLGEEHFK	a5	b2	intra-protein xl	34.97	sp|P8|Serum_albumin_BOVINE::x:sp|P8|Serum_albumin_BOVINE:12
SKFMMFESQNK	DLLFKDLTK	a2	b5	intra-protein xl	33.08	sp|P6|Ovotransferrin_CHICKEN:624:x:sp|P6|Ovotransferrin_CHICKEN:638
ADDGRPFPQVIKSK	KDGADFAK	a12	b1	intra-protein xl	33.04	sp|P7|Fructose-bisphosphate_aldolase_A_RABBIT:139:x:sp|P7|Fructose-bisphosphate_aldolase_A_RABBIT:98
CCTKPESER	SLGKVGTR	a4	b4	intra-protein xl	32.63	sp|P8|Serum_albumin_BOVINE:431:x:sp|P8|Serum_albumin_BOVINE:439
LCVLHEKTPVSEK	CASIQKFGER	a7	b6	intra-protein xl	32.43	sp|P8|Serum_albumin_BOVINE:204:x:sp|P8|Serum_albumin_BOVINE:465
ATEEQLKTVMENFVAFVDK	KQTALVELLK	a7	b1	intra-protein xl	32.35	sp|P8|Serum_albumin_BOVINE:524:x:sp|P8|Serum_albumin_BOVINE:544
NYQEAKDAFLGSFLYEYSR	LAKEYEATLEECCAK	a6	b3	intra-protein xl	32.04	sp|P8|Serum_albumin_BOVINE:322:x:sp|P8|Serum_albumin_BOVINE:350
GILAADESTGSIAKR	ALQASALKAWGGKK	a14	b13	intra-protein xl	31.28	sp|P7|Fructose-bisphosphate_aldolase_A_RABBIT:316:x:sp|P7|Fructose-bisphosphate_aldolase_A_RABBIT:41
ZPHSHPALTPEQK	ZPHSHPALTPEQK	a1	b1	intra-protein xl	30.81	sp|P7|Fructose-bisphosphate_aldolase_A_RABBIT::x:sp|P7|Fructose-bisphosphate_aldolase_A_RABBIT:
ESKPPDSSKDECMVK	ATCVEKILNK	a9	b6	intra-protein xl	30.7	sp|P3|Serotransferrin_BOVINE:340:x:sp|P3|Serotransferrin_BOVINE:606
KAGHPFMWNEHLGYVLTCPSNLGTGLR	FCVGLQKIEEIFK	a1	b7	intra-protein xl	29.96	sp|P4|Creatine_Kinase_M_RABBIT:259:x:sp|P4|Creatine_Kinase_M_RABBIT:266
SDFHLFGPPGKKDPVLK	WCTISSPEEKK	a11	b10	intra-protein xl	29.81	sp|P6|Ovotransferrin_CHICKEN:18:x:sp|P6|Ovotransferrin_CHICKEN:290
AAQEEYVKR	SKGGVVGIK	a8	b2	intra-protein xl	29.72	sp|P7|Fructose-bisphosphate_aldolase_A_RABBIT:100:x:sp|P7|Fructose-bisphosphate_aldolase_A_RABBIT:329
KLFEELAR	KLFEELAR	a1	b1	intra-protein xl	29.49	sp|P1|Pyruvate_kinase_RABBIT:392:x:sp|P1|Pyruvate_kinase_RABBIT:392
GEADALNLDGGYIYTAGKCGLVPVLAENRK	KCSTSPLLEACAFLTR	a18	b1	intra-protein xl	29.3	sp|P5|Lactotransferrin_BOVINE:404:x:sp|P5|Lactotransferrin_BOVINE:674
CQYVTEKVLAAVYK	ZPHSHPALTPEQKK	a7	b13	intra-protein xl	29.02	sp|P7|Fructose-bisphosphate_aldolase_A_RABBIT::x:sp|P7|Fructose-bisphosphate_aldolase_A_RABBIT:207
NYQEAKDAFLGSFLYEYSR	ALKAWSVAR	a6	b3	intra-protein xl	28.94	sp|P8|Serum_albumin_BOVINE:211:x:sp|P8|Serum_albumin_BOVINE:322
LFTFHADICTLPDTEKQIK	KQTALVELLK	a16	b1	intra-protein xl	28.32	sp|P8|Serum_albumin_BOVINE:520:x:sp|P8|Serum_albumin_BOVINE:524
SMTEQEQQQLIDDHFLFDKPVSPLLLASGMAR	SEEEYPDLSKHNNHMAK	a19	b10	intra-protein xl	27.64	sp|P4|Creatine_Kinase_M_RABBIT:196:x:sp|P4|Creatine_Kinase_M_RABBIT:25
YASICQQNGIVPIVEPEILPDGDHDLKR	ZPHSHPALTPEQKK	a27	b13	intra-protein xl	27.49	sp|P7|Fructose-bisphosphate_aldolase_A_RABBIT::x:sp|P7|Fructose-bisphosphate_aldolase_A_RABBIT:199
CACSNHEPYFGYSGAFKCLMEGAGDVAFVK	LCQLCAGKGTDK	a17	b8	intra-protein xl	27.42	sp|P3|Serotransferrin_BOVINE:176:x:sp|P3|Serotransferrin_BOVINE:197
NTPEKGYLAVAVVK	KTYDSYLGDDYVR	a5	b1	intra-protein xl	27.33	sp|P3|Serotransferrin_BOVINE:428:x:sp|P3|Serotransferrin_BOVINE:651
ETYGDMADCCEKQEPER	NECFLSHKDDSPDLPK	a12	b8	intra-protein xl	27.02	sp|P8|Serum_albumin_BOVINE:106:x:sp|P8|Serum_albumin_BOVINE:93
SHCIAEVEKDAIPENLPPLTADFAEDK	CCTKPESER	a9	b4	intra-protein xl	26.66	sp|P8|Serum_albumin_BOVINE:294:x:sp|P8|Serum_albumin_BOVINE:439
IQWCAVGKDEK	DCIIKIMK	a8	b5	intra-protein xl	26.57	sp|P6|Ovotransferrin_CHICKEN:352:x:sp|P6|Ovotransferrin_CHICKEN:383
TDLNHENLKGGDDLDPHYVLSSR	HGGFKPTDKHK	a9	b9	intra-protein xl	26.22	sp|P4|Creatine_Kinase_M_RABBIT:105:x:sp|P4|Creatine_Kinase_M_RABBIT:116
CLMEGAGDVAFVKHSTVFDNLPNPEDRK	DLLFKDSADGFLK	a13	b5	intra-protein xl	26.14	sp|P3|Serotransferrin_BOVINE:210:x:sp|P3|Serotransferrin_BOVINE:300
LCALCAGDDQGLDKCVPNSK	EKYYGYTGAFR	a14	b2	intra-protein xl	25.91	sp|P5|Lactotransferrin_BOVINE:514:x:sp|P5|Lactotransferrin_BOVINE:522
KLGAPSITCVR	LLSKAQEK	a1	b4	intra-protein xl	25.23	sp|P5|Lactotransferrin_BOVINE:273:x:sp|P5|Lactotransferrin_BOVINE:28

## Sheet: R1 pH 6.0
pepA	pepB	posA	posB	XLType	ldscore	ID
VTKCCTESLVNR	CASIQKFGER	a3	b6	intra-protein xl	45.5	sp|P8|Serum_albumin_BOVINE:204:x:sp|P8|Serum_albumin_BOVINE:474
LAKEYEATLEECCAK	VTKCCTESLVNR	a3	b3	intra-protein xl	41.98	sp|P8|Serum_albumin_BOVINE:350:x:sp|P8|Serum_albumin_BOVINE:474
GGVHVKLAHLSK	VISMEKGGNMK	a6	b6	intra-protein xl	41.88	sp|P4|Creatine_Kinase_M_RABBIT:242:x:sp|P4|Creatine_Kinase_M_RABBIT:298
GILAADESTGSIAKR	ALQASALKAWGGK	a14	b8	intra-protein xl	41.76	sp|P7|Fructose-bisphosphate_aldolase_A_RABBIT:311:x:sp|P7|Fructose-bisphosphate_aldolase_A_RABBIT:41
VHKECCHGDLLECADDR	ALKAWSVAR	a3	b3	intra-protein xl	41.74	sp|P8|Serum_albumin_BOVINE:211:x:sp|P8|Serum_albumin_BOVINE:242
LAKEYEATLEECCAK	ALKAWSVAR	a3	b3	intra-protein xl	41.48	sp|P8|Serum_albumin_BOVINE:211:x:sp|P8|Serum_albumin_BOVINE:350
DDNKVEDIWSFLSK	ZAPPKSVIR	a4	b5	intra-protein xl	40.61	sp|P6|Ovotransferrin_CHICKEN::x:sp|P6|Ovotransferrin_CHICKEN:259
ZDTHKSEIAHR	FKDLGEEHFK	a5	b2	intra-protein xl	39.58	sp|P8|Serum_albumin_BOVINE::x:sp|P8|Serum_albumin_BOVINE:12
IISKIENHEGVR	KILGEK	a4	b1	intra-protein xl	38.99	sp|P1|Pyruvate_kinase_RABBIT:255:x:sp|P1|Pyruvate_kinase_RABBIT:269
VFLAQKMIIGR	KLFEELAR	a6	b1	intra-protein xl	38.77	sp|P1|Pyruvate_kinase_RABBIT:310:x:sp|P1|Pyruvate_kinase_RABBIT:392
DAQLFIQKK	HWKEQR	a8	b3	intra-protein xl	38.56	sp|P2|Catalase_BOVINE:15:x:sp|P2|Catalase_BOVINE:475
ADDGRPFPQVIKSK	KDGADFAK	a12	b1	intra-protein xl	38.33	sp|P7|Fructose-bisphosphate_aldolase_A_RABBIT:139:x:sp|P7|Fructose-bisphosphate_aldolase_A_RABBIT:98
ALQASALKAWGGK	AAQEEYVKR	a8	b8	intra-protein xl	37.93	sp|P7|Fructose-bisphosphate_aldolase_A_RABBIT:311:x:sp|P7|Fructose-bisphosphate_aldolase_A_RABBIT:329
DGADFAKWR	SKGGVVGIK	a7	b2	intra-protein xl	36.34	sp|P7|Fructose-bisphosphate_aldolase_A_RABBIT:100:x:sp|P7|Fructose-bisphosphate_aldolase_A_RABBIT:146
KLGAPSITCVR	AQEKFGK	a1	b4	intra-protein xl	36.33	sp|P5|Lactotransferrin_BOVINE:277:x:sp|P5|Lactotransferrin_BOVINE:28
ESKPPDSSKDECMVK	ATCVEKILNK	a3	b6	intra-protein xl	35.82	sp|P3|Serotransferrin_BOVINE:334:x:sp|P3|Serotransferrin_BOVINE:606
ZPHSHPALTPEQK	ZPHSHPALTPEQK	a1	b1	intra-protein xl	35.6	sp|P7|Fructose-bisphosphate_aldolase_A_RABBIT::x:sp|P7|Fructose-bisphosphate_aldolase_A_RABBIT:
LCVLHEKTPVSEK	CASIQKFGER	a7	b6	intra-protein xl	35.54	sp|P8|Serum_albumin_BOVINE:204:x:sp|P8|Serum_albumin_BOVINE:465
IVAPGKGILAADESTGSIAK	KELSDIAHR	a6	b1	intra-protein xl	35.42	sp|P7|Fructose-bisphosphate_aldolase_A_RABBIT:13:x:sp|P7|Fructose-bisphosphate_aldolase_A_RABBIT:27
CCTKPESER	SLGKVGTR	a4	b4	intra-protein xl	35.09	sp|P8|Serum_albumin_BOVINE:431:x:sp|P8|Serum_albumin_BOVINE:439
AVKNFSDVHPEYGSR	DAQLFIQKK	a3	b8	intra-protein xl	34.76	sp|P2|Catalase_BOVINE:475:x:sp|P2|Catalase_BOVINE:479
IPSKVDSALYLGSR	ETAEEVKAR	a4	b7	intra-protein xl	34.65	sp|P5|Lactotransferrin_BOVINE:313:x:sp|P5|Lactotransferrin_BOVINE:339
KLEKGQSIDDMIPAQK	GGVHVKLAHLSK	a4	b6	intra-protein xl	34.6	sp|P4|Creatine_Kinase_M_RABBIT:298:x:sp|P4|Creatine_Kinase_M_RABBIT:369
CQYVTEKVLAAVYK	ZPHSHPALTPEQKK	a7	b13	intra-protein xl	34.54	sp|P7|Fructose-bisphosphate_aldolase_A_RABBIT::x:sp|P7|Fructose-bisphosphate_aldolase_A_RABBIT:207
TFYLKVLNEEQR	FHYKTDQGIK	a5	b4	intra-protein xl	34.41	sp|P2|Catalase_BOVINE:236:x:sp|P2|Catalase_BOVINE:448
KLFEELAR	KLFEELAR	a1	b1	intra-protein xl	34.04	sp|P1|Pyruvate_kinase_RABBIT:392:x:sp|P1|Pyruvate_kinase_RABBIT:392
GGVHVKLAHLSK	HPKFEEILTR	a6	b3	intra-protein xl	34.02	sp|P4|Creatine_Kinase_M_RABBIT:298:x:sp|P4|Creatine_Kinase_M_RABBIT:307
YICDNQDTISSKLK	ECCDKPLLEK	a12	b5	intra-protein xl	33.78	sp|P8|Serum_albumin_BOVINE:273:x:sp|P8|Serum_albumin_BOVINE:280
KDSNVNWNNLK	SKCDR	a1	b2	intra-protein xl	33.47	sp|P6|Ovotransferrin_CHICKEN:357:x:sp|P6|Ovotransferrin_CHICKEN:439
DAQLFIQKK	YNEEKPK	a8	b5	intra-protein xl	32.96	sp|P2|Catalase_BOVINE:475:x:sp|P2|Catalase_BOVINE:503
KNYELLCGDNTRK	KDTDFK	a1	b1	intra-protein xl	32.82	sp|P3|Serotransferrin_BOVINE:102:x:sp|P3|Serotransferrin_BOVINE:225
ESKPPDSSKDECMVK	ILNKQQDDFGK	a9	b4	intra-protein xl	32.43	sp|P3|Serotransferrin_BOVINE:340:x:sp|P3|Serotransferrin_BOVINE:610
KANEGLTWNSLK	ETAEEVKAR	a1	b7	intra-protein xl	32.39	sp|P5|Lactotransferrin_BOVINE:339:x:sp|P5|Lactotransferrin_BOVINE:441
FCLFKSETK	NGKNCPDK	a5	b3	intra-protein xl	32.39	sp|P5|Lactotransferrin_BOVINE:623:x:sp|P5|Lactotransferrin_BOVINE:633
NTPEKGYLAVAVVK	CLASIAKK	a5	b7	intra-protein xl	32.27	sp|P3|Serotransferrin_BOVINE:428:x:sp|P3|Serotransferrin_BOVINE:650
NYQEAKDAFLGSFLYEYSR	LAKEYEATLEECCAK	a6	b3	intra-protein xl	32.14	sp|P8|Serum_albumin_BOVINE:322:x:sp|P8|Serum_albumin_BOVINE:350
GEADALNLDGGYIYTAGKCGLVPVLAENRK	KCSTSPLLEACAFLTR	a18	b1	intra-protein xl	32.11	sp|P5|Lactotransferrin_BOVINE:404:x:sp|P5|Lactotransferrin_BOVINE:674
SDFHLFGPPGKK	DPVLKDLLFK	a11	b5	intra-protein xl	31.93	sp|P6|Ovotransferrin_CHICKEN:290:x:sp|P6|Ovotransferrin_CHICKEN:296
EPYFGYSGAFKCLQDGAGDVAFVK	QAYPNLCQLCKGEGENQCACSSR	a11	b11	intra-protein xl	31.75	sp|P5|Lactotransferrin_BOVINE:174:x:sp|P5|Lactotransferrin_BOVINE:197
SIKGYTLPPHCSR	IEEIFKK	a3	b6	intra-protein xl	31.26	sp|P4|Creatine_Kinase_M_RABBIT:138:x:sp|P4|Creatine_Kinase_M_RABBIT:265
ESKPPDSSKDECMVK	ATCVEKILNK	a9	b6	intra-protein xl	30.95	sp|P3|Serotransferrin_BOVINE:340:x:sp|P3|Serotransferrin_BOVINE:606
KAGHPFMWNEHLGYVLTCPSNLGTGLR	FCVGLQKIEEIFK	a1	b7	intra-protein xl	30.93	sp|P4|Creatine_Kinase_M_RABBIT:259:x:sp|P4|Creatine_Kinase_M_RABBIT:266
KLGAPSITCVR	LLSKAQEK	a1	b4	intra-protein xl	30.58	sp|P5|Lactotransferrin_BOVINE:273:x:sp|P5|Lactotransferrin_BOVINE:28
LAKEYEATLEECCAK	LKHLVDEPQNLIK	a3	b2	intra-protein xl	30.15	sp|P8|Serum_albumin_BOVINE:350:x:sp|P8|Serum_albumin_BOVINE:377
WCTISSPEEKK	KDPVLK	a10	b1	intra-protein xl	29.92	sp|P6|Ovotransferrin_CHICKEN:18:x:sp|P6|Ovotransferrin_CHICKEN:291
ENLKAAQEEYVK	SKGGVVGIK	a4	b2	intra-protein xl	29.85	sp|P7|Fructose-bisphosphate_aldolase_A_RABBIT:100:x:sp|P7|Fructose-bisphosphate_aldolase_A_RABBIT:321
NYQEAKDAFLGSFLYEYSR	ALKAWSVAR	a6	b3	intra-protein xl	29.76	sp|P8|Serum_albumin_BOVINE:211:x:sp|P8|Serum_albumin_BOVINE:322
IQWCAVGKDEK	DCIIKIMK	a8	b5	intra-protein xl	29.31	sp|P6|Ovotransferrin_CHICKEN:352:x:sp|P6|Ovotransferrin_CHICKEN:383
ATEEQLKTVMENFVAFVDK	KQTALVELLK	a7	b1	intra-protein xl	29.29	sp|P8|Serum_albumin_BOVINE:524:x:sp|P8|Serum_albumin_BOVINE:544
LNYKSEEEYPDLSK	VLTPDLYKK	a4	b8	intra-protein xl	28.87	sp|P4|Creatine_Kinase_M_RABBIT:15:x:sp|P4|Creatine_Kinase_M_RABBIT:40
AEGSDVANAVLDGADCIMLSGETAKGDYPLEAVR	AGKPVICATQMLESMIKKPRPTR	a25	b17	intra-protein xl	28.7	sp|P1|Pyruvate_kinase_RABBIT:335:x:sp|P1|Pyruvate_kinase_RABBIT:366
ETYGDMADCCEKQEPER	NECFLSHKDDSPDLPK	a12	b8	intra-protein xl	28.59	sp|P8|Serum_albumin_BOVINE:106:x:sp|P8|Serum_albumin_BOVINE:93
RCQYVTEKVLAAVYK	ZPHSHPALTPEQKK	a8	b13	intra-protein xl	28.45	sp|P7|Fructose-bisphosphate_aldolase_A_RABBIT::x:sp|P7|Fructose-bisphosphate_aldolase_A_RABBIT:207
GEADALNLDGGYIYTAGKCGLVPVLAENR	KCSTSPLLEACAFLTR	a18	b1	intra-protein xl	28.19	sp|P5|Lactotransferrin_BOVINE:404:x:sp|P5|Lactotransferrin_BOVINE:674
CACSNHEPYFGYSGAFKCLMEGAGDVAFVK	LCQLCAGKGTDK	a17	b8	intra-protein xl	27.65	sp|P3|Serotransferrin_BOVINE:176:x:sp|P3|Serotransferrin_BOVINE:197
CVASSHEKYFGYTGALR	IQWCAVGKDEK	a8	b8	intra-protein xl	26.78	sp|P6|Ovotransferrin_CHICKEN:352:x:sp|P6|Ovotransferrin_CHICKEN:520
DNPQTHYYAVAVVKK	KNYELLCGDNTRK	a14	b1	intra-protein xl	26.64	sp|P3|Serotransferrin_BOVINE:101:x:sp|P3|Serotransferrin_BOVINE:225
IPSKMDFELYLGYEYVTALQNLR	QCSTSKLLEACTFHKP	a4	b6	intra-protein xl	26.5	sp|P3|Serotransferrin_BOVINE:312:x:sp|P3|Serotransferrin_BOVINE:675
KVPQVSTPTLVEVSR	HKPKATEEQLK	a1	b4	intra-protein xl	26.2	sp|P8|Serum_albumin_BOVINE:413:x:sp|P8|Serum_albumin_BOVINE:537
FYTVISSLKTCNPSDILQMCSFLEGK	VREGTTYKEFLGDK	a9	b8	intra-protein xl	25.73	sp|P6|Ovotransferrin_CHICKEN:654:x:sp|P6|Ovotransferrin_CHICKEN:669
LCALCAGDDQGLDKCVPNSK	EKYYGYTGAFR	a14	b2	intra-protein xl	25.43	sp|P5|Lactotransferrin_BOVINE:514:x:sp|P5|Lactotransferrin_BOVINE:522
SKGGVVGIK	CAQYKK	a2	b5	intra-protein xl	25.23	sp|P7|Fructose-bisphosphate_aldolase_A_RABBIT:100:x:sp|P7|Fructose-bisphosphate_aldolase_A_RABBIT:138

## Sheet: R1 pH 6.5
pepA	pepB	posA	posB	XLType	ldscore	ID
VTKCCTESLVNR	CASIQKFGER	a3	b6	intra-protein xl	46.39	sp|P8|Serum_albumin_BOVINE:204:x:sp|P8|Serum_albumin_BOVINE:474
LAKEYEATLEECCAK	ALKAWSVAR	a3	b3	intra-protein xl	44.62	sp|P8|Serum_albumin_BOVINE:211:x:sp|P8|Serum_albumin_BOVINE:350
VFLAQKMIIGR	KLFEELAR	a6	b1	intra-protein xl	43.94	sp|P1|Pyruvate_kinase_RABBIT:310:x:sp|P1|Pyruvate_kinase_RABBIT:392
SIKGYTLPPHCSR	IEEIFKK	a3	b6	intra-protein xl	43.35	sp|P4|Creatine_Kinase_M_RABBIT:138:x:sp|P4|Creatine_Kinase_M_RABBIT:265
GGVHVKLAHLSK	VISMEKGGNMK	a6	b6	intra-protein xl	42.69	sp|P4|Creatine_Kinase_M_RABBIT:242:x:sp|P4|Creatine_Kinase_M_RABBIT:298
AAQKPDVLTTGGGNPVGDK	HWKEQR	a4	b3	intra-protein xl	42.32	sp|P2|Catalase_BOVINE:15:x:sp|P2|Catalase_BOVINE:22
CCTKPESER	SLGKVGTR	a4	b4	intra-protein xl	41.18	sp|P8|Serum_albumin_BOVINE:431:x:sp|P8|Serum_albumin_BOVINE:439
ZDTHKSEIAHR	FKDLGEEHFK	a5	b2	intra-protein xl	40.46	sp|P8|Serum_albumin_BOVINE::x:sp|P8|Serum_albumin_BOVINE:12
VHKECCHGDLLECADDR	ALKAWSVAR	a3	b3	intra-protein xl	39.2	sp|P8|Serum_albumin_BOVINE:211:x:sp|P8|Serum_albumin_BOVINE:242
KNYELLCGDNTR	KDTDFK	a1	b1	intra-protein xl	38.67	sp|P3|Serotransferrin_BOVINE:102:x:sp|P3|Serotransferrin_BOVINE:225
GIWHNDNKSFLVWVNEEDHLR	GKYYPLK	a8	b2	intra-protein xl	38.41	sp|P4|Creatine_Kinase_M_RABBIT:172:x:sp|P4|Creatine_Kinase_M_RABBIT:223
LCVLHEKTPVSEK	CASIQKFGER	a7	b6	intra-protein xl	37.75	sp|P8|Serum_albumin_BOVINE:204:x:sp|P8|Serum_albumin_BOVINE:465
KLFEELAR	KLFEELAR	a1	b1	intra-protein xl	36.77	sp|P1|Pyruvate_kinase_RABBIT:392:x:sp|P1|Pyruvate_kinase_RABBIT:392
KPVTEAQSCHLAVAPNHAVVSR	KANEGLTWNSLK	a1	b1	intra-protein xl	36.71	sp|P5|Lactotransferrin_BOVINE:441:x:sp|P5|Lactotransferrin_BOVINE:579
CCTKPESER	LSQKFPK	a4	b4	intra-protein xl	36.38	sp|P8|Serum_albumin_BOVINE:221:x:sp|P8|Serum_albumin_BOVINE:439
ZPHSHPALTPEQK	ZPHSHPALTPEQK	a1	b1	intra-protein xl	36.35	sp|P7|Fructose-bisphosphate_aldolase_A_RABBIT::x:sp|P7|Fructose-bisphosphate_aldolase_A_RABBIT:
TDQGIKNLSVEDAAR	YNEEKPK	a6	b5	intra-protein xl	36.02	sp|P2|Catalase_BOVINE:242:x:sp|P2|Catalase_BOVINE:503
CACSNHEPYFGYSGAFKCLMEGAGDVAFVK	LCQLCAGKGTDK	a17	b8	intra-protein xl	35.63	sp|P3|Serotransferrin_BOVINE:176:x:sp|P3|Serotransferrin_BOVINE:197
KANEGLTWNSLK	ETAEEVKAR	a1	b7	intra-protein xl	34.31	sp|P5|Lactotransferrin_BOVINE:339:x:sp|P5|Lactotransferrin_BOVINE:441
SDFHLFGPPGKK	WCTISSPEEKK	a11	b10	intra-protein xl	34.2	sp|P6|Ovotransferrin_CHICKEN:18:x:sp|P6|Ovotransferrin_CHICKEN:290
DAQLFIQKK	YNEEKPK	a8	b5	intra-protein xl	33.09	sp|P2|Catalase_BOVINE:475:x:sp|P2|Catalase_BOVINE:503
KLGAPSITCVR	AQEKFGK	a1	b4	intra-protein xl	32.98	sp|P5|Lactotransferrin_BOVINE:277:x:sp|P5|Lactotransferrin_BOVINE:28
ADDGRPFPQVIKSK	KDGADFAK	a12	b1	intra-protein xl	32.79	sp|P7|Fructose-bisphosphate_aldolase_A_RABBIT:139:x:sp|P7|Fructose-bisphosphate_aldolase_A_RABBIT:98
NTPEKGYLAVAVVK	CLASIAKK	a5	b7	intra-protein xl	32.65	sp|P3|Serotransferrin_BOVINE:428:x:sp|P3|Serotransferrin_BOVINE:650
KNYELLCGDNTRK	KDTDFK	a1	b1	intra-protein xl	32.21	sp|P3|Serotransferrin_BOVINE:102:x:sp|P3|Serotransferrin_BOVINE:225
GILAADESTGSIAKR	ALQASALKAWGGK	a14	b8	intra-protein xl	31.88	sp|P7|Fructose-bisphosphate_aldolase_A_RABBIT:311:x:sp|P7|Fructose-bisphosphate_aldolase_A_RABBIT:41
ENLKAAQEEYVK	SKGGVVGIK	a4	b2	intra-protein xl	31.75	sp|P7|Fructose-bisphosphate_aldolase_A_RABBIT:100:x:sp|P7|Fructose-bisphosphate_aldolase_A_RABBIT:321
AVKNFSDVHPEYGSR	DAQLFIQKK	a3	b8	intra-protein xl	31.75	sp|P2|Catalase_BOVINE:475:x:sp|P2|Catalase_BOVINE:479
FMMFESQNKDLLFK	IQWCAVGKDEK	a9	b8	intra-protein xl	31.72	sp|P6|Ovotransferrin_CHICKEN:352:x:sp|P6|Ovotransferrin_CHICKEN:633
LCALCAGDDQGLDKCVPNSK	EKYYGYTGAFR	a14	b2	intra-protein xl	31.59	sp|P5|Lactotransferrin_BOVINE:514:x:sp|P5|Lactotransferrin_BOVINE:522
RHPYFYAPELLYYANKYNGVFQECCQAEDK	GACLLPKIETMR	a16	b7	intra-protein xl	30.26	sp|P8|Serum_albumin_BOVINE:159:x:sp|P8|Serum_albumin_BOVINE:180
NYQEAKDAFLGSFLYEYSR	ALKAWSVAR	a6	b3	intra-protein xl	30.04	sp|P8|Serum_albumin_BOVINE:211:x:sp|P8|Serum_albumin_BOVINE:322
INNCKFDEFFSAGCAPGSPR	TSDANINWNNLKDKK	a5	b12	intra-protein xl	29.98	sp|P3|Serotransferrin_BOVINE:449:x:sp|P3|Serotransferrin_BOVINE:479
RAVEKLSVEALNSLTGEFK	LNYKSEEEYPDLSK	a5	b4	intra-protein xl	29.97	sp|P4|Creatine_Kinase_M_RABBIT:15:x:sp|P4|Creatine_Kinase_M_RABBIT:156
ESKPPDSSKDECMVK	ATCVEKILNK	a9	b6	intra-protein xl	29.72	sp|P3|Serotransferrin_BOVINE:340:x:sp|P3|Serotransferrin_BOVINE:606
AAQEEYVKR	SKGGVVGIK	a8	b2	intra-protein xl	28.69	sp|P7|Fructose-bisphosphate_aldolase_A_RABBIT:100:x:sp|P7|Fructose-bisphosphate_aldolase_A_RABBIT:329
CLMEGAGDVAFVKHSTVFDNLPNPEDRK	DLLFKDSADGFLK	a13	b5	intra-protein xl	28.33	sp|P3|Serotransferrin_BOVINE:210:x:sp|P3|Serotransferrin_BOVINE:300
KAGHPFMWNEHLGYVLTCPSNLGTGLR	FCVGLQKIEEIFK	a1	b7	intra-protein xl	28.16	sp|P4|Creatine_Kinase_M_RABBIT:259:x:sp|P4|Creatine_Kinase_M_RABBIT:266
SMTEQEQQQLIDDHFLFDKPVSPLLLASGMAR	GIWHNDNKSFLVWVNEEDHLR	a19	b8	intra-protein xl	28.03	sp|P4|Creatine_Kinase_M_RABBIT:196:x:sp|P4|Creatine_Kinase_M_RABBIT:223
CGLVPVLAENYKTEGESCK	NTPEKGYLAVAVVK	a12	b5	intra-protein xl	27.62	sp|P3|Serotransferrin_BOVINE:416:x:sp|P3|Serotransferrin_BOVINE:428
WCTISSPEEKK	KDPVLK	a10	b1	intra-protein xl	27.5	sp|P6|Ovotransferrin_CHICKEN:18:x:sp|P6|Ovotransferrin_CHICKEN:291
GEADALNLDGGYIYTAGKCGLVPVLAENRK	KCSTSPLLEACAFLTR	a18	b1	intra-protein xl	26.94	sp|P5|Lactotransferrin_BOVINE:404:x:sp|P5|Lactotransferrin_BOVINE:674
NTPEKGYLAVAVVK	KTYDSYLGDDYVR	a5	b1	intra-protein xl	26.88	sp|P3|Serotransferrin_BOVINE:428:x:sp|P3|Serotransferrin_BOVINE:651
ESKPPDSSKDECMVK	LYKELPDPQESIQR	a3	b3	intra-protein xl	26.63	sp|P3|Serotransferrin_BOVINE:136:x:sp|P3|Serotransferrin_BOVINE:334
GEADALNLDGGYIYTAGKCGLVPVLAENR	KCSTSPLLEACAFLTR	a18	b1	intra-protein xl	26.41	sp|P5|Lactotransferrin_BOVINE:404:x:sp|P5|Lactotransferrin_BOVINE:674
ECNLAEVPTHAVVVRPEKANK	KDQLTPSPR	a18	b1	intra-protein xl	26.27	sp|P6|Ovotransferrin_CHICKEN:333:x:sp|P6|Ovotransferrin_CHICKEN:600
QNCDQFEKLGEYGFQNALIVR	ATEEQLKTVMENFVAFVDK	a8	b7	intra-protein xl	26.26	sp|P8|Serum_albumin_BOVINE:396:x:sp|P8|Serum_albumin_BOVINE:544
NYQEAKDAFLGSFLYEYSR	LAKEYEATLEECCAK	a6	b3	intra-protein xl	26.15	sp|P8|Serum_albumin_BOVINE:322:x:sp|P8|Serum_albumin_BOVINE:350
ATEEQLKTVMENFVAFVDK	KQTALVELLK	a7	b1	intra-protein xl	25.78	sp|P8|Serum_albumin_BOVINE:524:x:sp|P8|Serum_albumin_BOVINE:544

## Sheet: R1 pH 7.0
pepA	pepB	posA	posB	XLType	ldscore	ID
VTKCCTESLVNR	CASIQKFGER	a3	b6	intra-protein xl	47.05	sp|P8|Serum_albumin_BOVINE:204:x:sp|P8|Serum_albumin_BOVINE:474
LAKEYEATLEECCAK	ALKAWSVAR	a3	b3	intra-protein xl	45.07	sp|P8|Serum_albumin_BOVINE:211:x:sp|P8|Serum_albumin_BOVINE:350
LAKEYEATLEECCAK	VTKCCTESLVNR	a3	b3	intra-protein xl	44.63	sp|P8|Serum_albumin_BOVINE:350:x:sp|P8|Serum_albumin_BOVINE:474
GILAADESTGSIAKR	ALQASALKAWGGK	a14	b8	intra-protein xl	41.98	sp|P7|Fructose-bisphosphate_aldolase_A_RABBIT:311:x:sp|P7|Fructose-bisphosphate_aldolase_A_RABBIT:41
TEGESCKNTPEK	ATCVEKILNK	a7	b6	intra-protein xl	40.97	sp|P3|Serotransferrin_BOVINE:423:x:sp|P3|Serotransferrin_BOVINE:606
DAQLFIQKK	YNEEKPK	a8	b5	intra-protein xl	40.88	sp|P2|Catalase_BOVINE:475:x:sp|P2|Catalase_BOVINE:503
KAADVHEVR	KILGEK	a1	b1	intra-protein xl	40.52	sp|P1|Pyruvate_kinase_RABBIT:246:x:sp|P1|Pyruvate_kinase_RABBIT:255
VHKECCHGDLLECADDR	ALKAWSVAR	a3	b3	intra-protein xl	40.51	sp|P8|Serum_albumin_BOVINE:211:x:sp|P8|Serum_albumin_BOVINE:242
GGVHVKLAHLSK	VISMEKGGNMK	a6	b6	intra-protein xl	40.23	sp|P4|Creatine_Kinase_M_RABBIT:242:x:sp|P4|Creatine_Kinase_M_RABBIT:298
CCTKPESER	SLGKVGTR	a4	b4	intra-protein xl	39.79	sp|P8|Serum_albumin_BOVINE:431:x:sp|P8|Serum_albumin_BOVINE:439
ADDGRPFPQVIKSK	KDGADFAK	a12	b1	intra-protein xl	39.2	sp|P7|Fructose-bisphosphate_aldolase_A_RABBIT:139:x:sp|P7|Fructose-bisphosphate_aldolase_A_RABBIT:98
ZPHSHPALTPEQK	ZPHSHPALTPEQK	a1	b1	intra-protein xl	37.73	sp|P7|Fructose-bisphosphate_aldolase_A_RABBIT::x:sp|P7|Fructose-bisphosphate_aldolase_A_RABBIT:
LCVLHEKTPVSEK	CASIQKFGER	a7	b6	intra-protein xl	37.08	sp|P8|Serum_albumin_BOVINE:204:x:sp|P8|Serum_albumin_BOVINE:465
AVKNFSDVHPEYGSR	DAQLFIQKK	a3	b8	intra-protein xl	36.59	sp|P2|Catalase_BOVINE:475:x:sp|P2|Catalase_BOVINE:479
KLFEELAR	KLFEELAR	a1	b1	intra-protein xl	36.58	sp|P1|Pyruvate_kinase_RABBIT:392:x:sp|P1|Pyruvate_kinase_RABBIT:392
CCTKPESER	LSQKFPK	a4	b4	intra-protein xl	35.43	sp|P8|Serum_albumin_BOVINE:221:x:sp|P8|Serum_albumin_BOVINE:439
ESKPPDSSKDECMVK	ATCVEKILNK	a9	b6	intra-protein xl	35.42	sp|P3|Serotransferrin_BOVINE:340:x:sp|P3|Serotransferrin_BOVINE:606
DNPQTHYYAVAVVKK	KNYELLCGDNTRK	a14	b1	intra-protein xl	35.07	sp|P3|Serotransferrin_BOVINE:101:x:sp|P3|Serotransferrin_BOVINE:225
SDFHLFGPPGKKDPVLK	WCTISSPEEKK	a11	b10	intra-protein xl	34.94	sp|P6|Ovotransferrin_CHICKEN:18:x:sp|P6|Ovotransferrin_CHICKEN:290
RAVEKLSVEALNSLTGEFK	LNYKSEEEYPDLSK	a5	b4	intra-protein xl	34.83	sp|P4|Creatine_Kinase_M_RABBIT:15:x:sp|P4|Creatine_Kinase_M_RABBIT:156
NTPEKGYLAVAVVK	CLASIAKK	a5	b7	intra-protein xl	33.7	sp|P3|Serotransferrin_BOVINE:428:x:sp|P3|Serotransferrin_BOVINE:650
ENLKAAQEEYVK	SKGGVVGIK	a4	b2	intra-protein xl	33.05	sp|P7|Fructose-bisphosphate_aldolase_A_RABBIT:100:x:sp|P7|Fructose-bisphosphate_aldolase_A_RABBIT:321
AAQKPDVLTTGGGNPVGDK	AKVFEHIGK	a4	b2	intra-protein xl	32.39	sp|P2|Catalase_BOVINE:22:x:sp|P2|Catalase_BOVINE:97
KPVTEAQSCHLAVAPNHAVVSR	KANEGLTWNSLK	a1	b1	intra-protein xl	32.32	sp|P5|Lactotransferrin_BOVINE:441:x:sp|P5|Lactotransferrin_BOVINE:579
ESKPPDSSKDECXVK	ATCVEKILNK	a9	b6	intra-protein xl	32.01	sp|P3|Serotransferrin_BOVINE:340:x:sp|P3|Serotransferrin_BOVINE:606
YICDNQDTISSKLK	ECCDKPLLEK	a12	b5	intra-protein xl	31.83	sp|P8|Serum_albumin_BOVINE:273:x:sp|P8|Serum_albumin_BOVINE:280
NYQEAKDAFLGSFLYEYSR	ALKAWSVAR	a6	b3	intra-protein xl	31.15	sp|P8|Serum_albumin_BOVINE:211:x:sp|P8|Serum_albumin_BOVINE:322
NTPEKGYLAVAVVK	KTYDSYLGDDYVR	a5	b1	intra-protein xl	30.28	sp|P3|Serotransferrin_BOVINE:428:x:sp|P3|Serotransferrin_BOVINE:651
FMMFESQNKDLLFK	IQWCAVGKDEK	a9	b8	intra-protein xl	30.26	sp|P6|Ovotransferrin_CHICKEN:352:x:sp|P6|Ovotransferrin_CHICKEN:633
AVEKLSVEALNSLTGEFK	LNYKSEEEYPDLSK	a4	b4	intra-protein xl	30.16	sp|P4|Creatine_Kinase_M_RABBIT:15:x:sp|P4|Creatine_Kinase_M_RABBIT:156
DGKGDVAFVK	QCKGDPK	a3	b3	intra-protein xl	29.97	sp|P6|Ovotransferrin_CHICKEN:175:x:sp|P6|Ovotransferrin_CHICKEN:202
LFTFHADICTLPDTEKQIK	KQTALVELLK	a16	b1	intra-protein xl	29.76	sp|P8|Serum_albumin_BOVINE:520:x:sp|P8|Serum_albumin_BOVINE:524
AAQEEYVKR	SKGGVVGIK	a8	b2	intra-protein xl	28.83	sp|P7|Fructose-bisphosphate_aldolase_A_RABBIT:100:x:sp|P7|Fructose-bisphosphate_aldolase_A_RABBIT:329
CASIQKFGER	ALKAWSVAR	a6	b3	intra-protein xl	28.83	sp|P8|Serum_albumin_BOVINE:204:x:sp|P8|Serum_albumin_BOVINE:211
GILAADESTGSIAKR	ALQASALKAWGGKK	a14	b8	intra-protein xl	28.49	sp|P7|Fructose-bisphosphate_aldolase_A_RABBIT:311:x:sp|P7|Fructose-bisphosphate_aldolase_A_RABBIT:41
KSVDDYQECYLAMVPSHAVVAR	CLASIAKK	a1	b7	intra-protein xl	28.38	sp|P3|Serotransferrin_BOVINE:237:x:sp|P3|Serotransferrin_BOVINE:650
GILAADESTGSIAKR	ALQASALKAWGGKK	a14	b13	intra-protein xl	28.2	sp|P7|Fructose-bisphosphate_aldolase_A_RABBIT:316:x:sp|P7|Fructose-bisphosphate_aldolase_A_RABBIT:41
ECCDKPLLEKSHCIAEVEK	ADLAKYICDNQDTISSK	a5	b5	intra-protein xl	28.2	sp|P8|Serum_albumin_BOVINE:261:x:sp|P8|Serum_albumin_BOVINE:280
INNCKFDEFFSAGCAPGSPR	TSDANINWNNLKDKK	a5	b12	intra-protein xl	27.76	sp|P3|Serotransferrin_BOVINE:449:x:sp|P3|Serotransferrin_BOVINE:479
CACSNHEPYFGYSGAFKCLMEGAGDVAFVK	LCQLCAGKGTDK	a17	b8	intra-protein xl	27.7	sp|P3|Serotransferrin_BOVINE:176:x:sp|P3|Serotransferrin_BOVINE:197
ESKPPDSSKDECMVK	LYKELPDPQESIQR	a9	b3	intra-protein xl	27.67	sp|P3|Serotransferrin_BOVINE:136:x:sp|P3|Serotransferrin_BOVINE:340
LCALCAGDDQGLDKCVPNSK	EKYYGYTGAFR	a14	b2	intra-protein xl	27.17	sp|P5|Lactotransferrin_BOVINE:514:x:sp|P5|Lactotransferrin_BOVINE:522
EKVLASSAR	LSQKFPK	a2	b4	intra-protein xl	26.23	sp|P8|Serum_albumin_BOVINE:187:x:sp|P8|Serum_albumin_BOVINE:221
ESKPPDSSKDECMVK	LYKELPDPQESIQR	a3	b3	intra-protein xl	25.83	sp|P3|Serotransferrin_BOVINE:136:x:sp|P3|Serotransferrin_BOVINE:334
KPVTDAENCHLAR	ENFEVLCKDGTR	a1	b8	intra-protein xl	25.73	sp|P3|Serotransferrin_BOVINE:571:x:sp|P3|Serotransferrin_BOVINE:576
ECCHGDLLECADDRADLAKYICDNQDTISSK	ECCDKPLLEKSHCIAEVEK	a19	b10	intra-protein xl	25.61	sp|P8|Serum_albumin_BOVINE:261:x:sp|P8|Serum_albumin_BOVINE:285
QPVDNYKTCNWAR	EGTTYKEFLGDK	a7	b6	intra-protein xl	25.57	sp|P6|Ovotransferrin_CHICKEN:240:x:sp|P6|Ovotransferrin_CHICKEN:654
KNYELLCGDNTRK	KDTDFK	a1	b1	intra-protein xl	25.43	sp|P3|Serotransferrin_BOVINE:102:x:sp|P3|Serotransferrin_BOVINE:225
KLEKGQSIDDMIPAQK	GGVHVKLAHLSK	a4	b6	intra-protein xl	25.36	sp|P4|Creatine_Kinase_M_RABBIT:298:x:sp|P4|Creatine_Kinase_M_RABBIT:369

## Sheet: R1 pH 7.5
pepA	pepB	posA	posB	XLType	ldscore	ID
LAKEYEATLEECCAK	CASIQKFGER	a3	b6	intra-protein xl	50.35	sp|P8|Serum_albumin_BOVINE:204:x:sp|P8|Serum_albumin_BOVINE:350
VTKCCTESLVNR	CASIQKFGER	a3	b6	intra-protein xl	47.66	sp|P8|Serum_albumin_BOVINE:204:x:sp|P8|Serum_albumin_BOVINE:474
VFLAQKMIIGR	KLFEELAR	a6	b1	intra-protein xl	47.26	sp|P1|Pyruvate_kinase_RABBIT:310:x:sp|P1|Pyruvate_kinase_RABBIT:392
KPVTEAQSCHLAVAPNHAVVSR	KANEGLTWNSLK	a1	b1	intra-protein xl	45.78	sp|P5|Lactotransferrin_BOVINE:441:x:sp|P5|Lactotransferrin_BOVINE:579
SIKGYTLPPHCSR	IEEIFKK	a3	b6	intra-protein xl	45.38	sp|P4|Creatine_Kinase_M_RABBIT:138:x:sp|P4|Creatine_Kinase_M_RABBIT:265
LAKEYEATLEECCAK	ALKAWSVAR	a3	b3	intra-protein xl	44.62	sp|P8|Serum_albumin_BOVINE:211:x:sp|P8|Serum_albumin_BOVINE:350
GGVHVKLAHLSK	VISMEKGGNMK	a6	b6	intra-protein xl	44.03	sp|P4|Creatine_Kinase_M_RABBIT:242:x:sp|P4|Creatine_Kinase_M_RABBIT:298
GIWHNDNKSFLVWVNEEDHLR	GKYYPLK	a8	b2	intra-protein xl	43.97	sp|P4|Creatine_Kinase_M_RABBIT:172:x:sp|P4|Creatine_Kinase_M_RABBIT:223
LVTDLTKVHK	ALKAWSVAR	a7	b3	intra-protein xl	43.88	sp|P8|Serum_albumin_BOVINE:211:x:sp|P8|Serum_albumin_BOVINE:239
TFYLKVLNEEQR	FHYKTDQGIK	a5	b4	intra-protein xl	43.13	sp|P2|Catalase_BOVINE:236:x:sp|P2|Catalase_BOVINE:448
MNFSHGTHEYHAETIKNVR	SVETLKEMIK	a16	b6	intra-protein xl	42.5	sp|P1|Pyruvate_kinase_RABBIT:61:x:sp|P1|Pyruvate_kinase_RABBIT:88
CASIQKFGER	SLGKVGTR	a6	b4	intra-protein xl	42.36	sp|P8|Serum_albumin_BOVINE:204:x:sp|P8|Serum_albumin_BOVINE:431
AVKNFSDVHPEYGSR	DAQLFIQKK	a3	b8	intra-protein xl	42.21	sp|P2|Catalase_BOVINE:475:x:sp|P2|Catalase_BOVINE:479
GILAADESTGSIAKR	ALQASALKAWGGK	a14	b8	intra-protein xl	41.76	sp|P7|Fructose-bisphosphate_aldolase_A_RABBIT:311:x:sp|P7|Fructose-bisphosphate_aldolase_A_RABBIT:41
LCALCAGDDQGLDKCVPNSK	EKYYGYTGAFR	a14	b2	intra-protein xl	41.54	sp|P5|Lactotransferrin_BOVINE:514:x:sp|P5|Lactotransferrin_BOVINE:522
ZDTHKSEIAHR	FKDLGEEHFK	a5	b2	intra-protein xl	41.13	sp|P8|Serum_albumin_BOVINE::x:sp|P8|Serum_albumin_BOVINE:12
CCTKPESER	SLGKVGTR	a4	b4	intra-protein xl	41.06	sp|P8|Serum_albumin_BOVINE:431:x:sp|P8|Serum_albumin_BOVINE:439
TEGESCKNTPEK	ATCVEKILNK	a7	b6	intra-protein xl	40.87	sp|P3|Serotransferrin_BOVINE:423:x:sp|P3|Serotransferrin_BOVINE:606
ADDGRPFPQVIKSK	KDGADFAK	a12	b1	intra-protein xl	40.06	sp|P7|Fructose-bisphosphate_aldolase_A_RABBIT:139:x:sp|P7|Fructose-bisphosphate_aldolase_A_RABBIT:98
KAADVHEVR	KILGEK	a1	b1	intra-protein xl	40.04	sp|P1|Pyruvate_kinase_RABBIT:246:x:sp|P1|Pyruvate_kinase_RABBIT:255
LCVLHEKTPVSEK	CASIQKFGER	a7	b6	intra-protein xl	40.03	sp|P8|Serum_albumin_BOVINE:204:x:sp|P8|Serum_albumin_BOVINE:465
KNYELLCGDNTR	KDTDFK	a1	b1	intra-protein xl	39.98	sp|P3|Serotransferrin_BOVINE:102:x:sp|P3|Serotransferrin_BOVINE:225
KAGHPFMWNEHLGYVLTCPSNLGTGLR	FCVGLQKIEEIFK	a1	b7	intra-protein xl	39.49	sp|P4|Creatine_Kinase_M_RABBIT:259:x:sp|P4|Creatine_Kinase_M_RABBIT:266
HNNHMAKVLTPDLYK	HGGFKPTDK	a7	b5	intra-protein xl	39.34	sp|P4|Creatine_Kinase_M_RABBIT:101:x:sp|P4|Creatine_Kinase_M_RABBIT:32
TDQGIKNLSVEDAAR	YNEEKPK	a6	b5	intra-protein xl	37.69	sp|P2|Catalase_BOVINE:242:x:sp|P2|Catalase_BOVINE:503
HKTDLNHENLK	HGGFKPTDK	a2	b5	intra-protein xl	37.46	sp|P4|Creatine_Kinase_M_RABBIT:101:x:sp|P4|Creatine_Kinase_M_RABBIT:107
ALQASALKAWGGK	AAQEEYVKR	a8	b8	intra-protein xl	37.29	sp|P7|Fructose-bisphosphate_aldolase_A_RABBIT:311:x:sp|P7|Fructose-bisphosphate_aldolase_A_RABBIT:329
DAQLFIQKK	YNEEKPK	a8	b5	intra-protein xl	37.28	sp|P2|Catalase_BOVINE:475:x:sp|P2|Catalase_BOVINE:503
LEKGQSIDDMIPAQK	LMVEMEKK	a3	b7	intra-protein xl	37.24	sp|P4|Creatine_Kinase_M_RABBIT:365:x:sp|P4|Creatine_Kinase_M_RABBIT:369
KDQLTPSPR	DCIIKIMK	a1	b5	intra-protein xl	37.08	sp|P6|Ovotransferrin_CHICKEN:333:x:sp|P6|Ovotransferrin_CHICKEN:383
AEFVEVTKLVTDLTK	ALKAWSVAR	a8	b3	intra-protein xl	37	sp|P8|Serum_albumin_BOVINE:211:x:sp|P8|Serum_albumin_BOVINE:232
AVEKLSVEALNSLTGEFK	LNYKSEEEYPDLSK	a4	b4	intra-protein xl	36.75	sp|P4|Creatine_Kinase_M_RABBIT:15:x:sp|P4|Creatine_Kinase_M_RABBIT:156
LCVLHEKTPVSEK	VTKCCTESLVNR	a7	b3	intra-protein xl	36.71	sp|P8|Serum_albumin_BOVINE:465:x:sp|P8|Serum_albumin_BOVINE:474
KLFEELAR	KLFEELAR	a1	b1	intra-protein xl	36.65	sp|P1|Pyruvate_kinase_RABBIT:392:x:sp|P1|Pyruvate_kinase_RABBIT:392
APVDAFKECHLAQVPSHAVVAR	IPSKVDSALYLGSR	a7	b4	intra-protein xl	36.52	sp|P5|Lactotransferrin_BOVINE:243:x:sp|P5|Lactotransferrin_BOVINE:313
SVDGKEDLIWKLLSK	AQEKFGK	a11	b4	intra-protein xl	36.22	sp|P5|Lactotransferrin_BOVINE:269:x:sp|P5|Lactotransferrin_BOVINE:277
RAVEKLSVEALNSLTGEFK	LNYKSEEEYPDLSK	a5	b4	intra-protein xl	35.98	sp|P4|Creatine_Kinase_M_RABBIT:15:x:sp|P4|Creatine_Kinase_M_RABBIT:156
VHKECCHGDLLECADDRADLAK	ALKAWSVAR	a3	b3	intra-protein xl	35.82	sp|P8|Serum_albumin_BOVINE:211:x:sp|P8|Serum_albumin_BOVINE:242
LAKEYEATLEECCAK	VTKCCTESLVNR	a3	b3	intra-protein xl	35.75	sp|P8|Serum_albumin_BOVINE:350:x:sp|P8|Serum_albumin_BOVINE:474
VHKECCHGDLLECADDR	ALKAWSVAR	a3	b3	intra-protein xl	35.71	sp|P8|Serum_albumin_BOVINE:211:x:sp|P8|Serum_albumin_BOVINE:242
CCTKPESER	LSQKFPK	a4	b4	intra-protein xl	35.71	sp|P8|Serum_albumin_BOVINE:221:x:sp|P8|Serum_albumin_BOVINE:439
DDNKVEDIWSFLSK	ZAPPKSVIR	a4	b5	intra-protein xl	35.57	sp|P6|Ovotransferrin_CHICKEN::x:sp|P6|Ovotransferrin_CHICKEN:259
FMMFESQNKDLLFK	IQWCAVGKDEK	a9	b8	intra-protein xl	35.44	sp|P6|Ovotransferrin_CHICKEN:352:x:sp|P6|Ovotransferrin_CHICKEN:633
DAQLFIQKK	HWKEQR	a8	b3	intra-protein xl	35.42	sp|P2|Catalase_BOVINE:15:x:sp|P2|Catalase_BOVINE:475
IPSKVDSALYLGSR	ETAEEVKAR	a4	b7	intra-protein xl	35.07	sp|P5|Lactotransferrin_BOVINE:313:x:sp|P5|Lactotransferrin_BOVINE:339
VVWCAVGPEEQKK	CVPNSKEK	a12	b6	intra-protein xl	35.06	sp|P5|Lactotransferrin_BOVINE:356:x:sp|P5|Lactotransferrin_BOVINE:520
ALQASALKAWGGK	SKGGVVGIK	a8	b2	intra-protein xl	34.99	sp|P7|Fructose-bisphosphate_aldolase_A_RABBIT:100:x:sp|P7|Fructose-bisphosphate_aldolase_A_RABBIT:311
DGKGDVAFVK	QCKGDPK	a3	b3	intra-protein xl	34.26	sp|P6|Ovotransferrin_CHICKEN:175:x:sp|P6|Ovotransferrin_CHICKEN:202
EPYFGYSGAFKCLQDGAGDVAFVK	QAYPNLCQLCKGEGENQCACSSR	a11	b11	intra-protein xl	34.12	sp|P5|Lactotransferrin_BOVINE:174:x:sp|P5|Lactotransferrin_BOVINE:197
KSVDDYQECYLAMVPSHAVVAR	CLASIAKK	a1	b7	intra-protein xl	34.12	sp|P3|Serotransferrin_BOVINE:237:x:sp|P3|Serotransferrin_BOVINE:650
ESKPPDSSKDECMVK	ATCVEKILNK	a9	b6	intra-protein xl	34.02	sp|P3|Serotransferrin_BOVINE:340:x:sp|P3|Serotransferrin_BOVINE:606
LNYKSEEEYPDLSK	VLTPDLYKK	a4	b8	intra-protein xl	33.96	sp|P4|Creatine_Kinase_M_RABBIT:15:x:sp|P4|Creatine_Kinase_M_RABBIT:40
IQWCAVGKDEK	DCIIKIMK	a8	b5	intra-protein xl	33.93	sp|P6|Ovotransferrin_CHICKEN:352:x:sp|P6|Ovotransferrin_CHICKEN:383
VVWCAVGPEEQKK	ETAEEVKAR	a12	b7	intra-protein xl	33.8	sp|P5|Lactotransferrin_BOVINE:339:x:sp|P5|Lactotransferrin_BOVINE:356
AAQKPDVLTTGGGNPVGDK	AKVFEHIGK	a4	b2	intra-protein xl	33.75	sp|P2|Catalase_BOVINE:22:x:sp|P2|Catalase_BOVINE:97
GILAADESTGSIAKR	ALQASALKAWGGKK	a14	b8	intra-protein xl	33.68	sp|P7|Fructose-bisphosphate_aldolase_A_RABBIT:311:x:sp|P7|Fructose-bisphosphate_aldolase_A_RABBIT:41
GEADALNLDGGYIYTAGKCGLVPVLAENR	KCSTSPLLEACAFLTR	a18	b1	intra-protein xl	33.64	sp|P5|Lactotransferrin_BOVINE:404:x:sp|P5|Lactotransferrin_BOVINE:674
NTPEKGYLAVAVVK	CLASIAKK	a5	b7	intra-protein xl	33.56	sp|P3|Serotransferrin_BOVINE:428:x:sp|P3|Serotransferrin_BOVINE:650
CVASSHEKYFGYTGALR	NKADWAK	a8	b2	intra-protein xl	33.41	sp|P6|Ovotransferrin_CHICKEN:520:x:sp|P6|Ovotransferrin_CHICKEN:554
NYQEAKDAFLGSFLYEYSR	ALKAWSVAR	a6	b3	intra-protein xl	33.13	sp|P8|Serum_albumin_BOVINE:211:x:sp|P8|Serum_albumin_BOVINE:322
ENLKAAQEEYVK	SKGGVVGIK	a4	b2	intra-protein xl	33.12	sp|P7|Fructose-bisphosphate_aldolase_A_RABBIT:100:x:sp|P7|Fructose-bisphosphate_aldolase_A_RABBIT:321
HTTVNENAPDQKDEYELLCLDGSR	QPVDNYKTCNWAR	a12	b7	intra-protein xl	33.11	sp|P6|Ovotransferrin_CHICKEN:221:x:sp|P6|Ovotransferrin_CHICKEN:240
KNYELLCGDNTRK	KDTDFK	a1	b1	intra-protein xl	33.1	sp|P3|Serotransferrin_BOVINE:102:x:sp|P3|Serotransferrin_BOVINE:225
ATEEQLKTVMENFVAFVDK	KQTALVELLK	a7	b1	intra-protein xl	32.77	sp|P8|Serum_albumin_BOVINE:524:x:sp|P8|Serum_albumin_BOVINE:544
DGADFAKWR	SKGGVVGIK	a7	b2	intra-protein xl	32.73	sp|P7|Fructose-bisphosphate_aldolase_A_RABBIT:100:x:sp|P7|Fructose-bisphosphate_aldolase_A_RABBIT:146
KVPQVSTPTLVEVSR	HKPKATEEQLK	a1	b4	intra-protein xl	32.63	sp|P8|Serum_albumin_BOVINE:413:x:sp|P8|Serum_albumin_BOVINE:537
RHPYFYAPELLYYANKYNGVFQECCQAEDK	GACLLPKIETMR	a16	b7	intra-protein xl	32.38	sp|P8|Serum_albumin_BOVINE:159:x:sp|P8|Serum_albumin_BOVINE:180
LVTDLTKVHK	LSQKFPK	a7	b4	intra-protein xl	32.24	sp|P8|Serum_albumin_BOVINE:221:x:sp|P8|Serum_albumin_BOVINE:239
WCTISSPEEKK	WCTISSPEEKK	a10	b10	intra-protein xl	31.94	sp|P6|Ovotransferrin_CHICKEN:18:x:sp|P6|Ovotransferrin_CHICKEN:18
DSNVNWNNLKGK	KSCHTAVGR	a10	b1	intra-protein xl	31.29	sp|P6|Ovotransferrin_CHICKEN:449:x:sp|P6|Ovotransferrin_CHICKEN:452
GACLLPKIETMR	SLGKVGTR	a7	b4	intra-protein xl	31.16	sp|P8|Serum_albumin_BOVINE:180:x:sp|P8|Serum_albumin_BOVINE:431
ETAEEVKAR	YLTTLKNLR	a7	b6	intra-protein xl	31.09	sp|P5|Lactotransferrin_BOVINE:329:x:sp|P5|Lactotransferrin_BOVINE:339
DNPQTHYYAVAVVKK	KNYELLCGDNTR	a14	b1	intra-protein xl	30.89	sp|P3|Serotransferrin_BOVINE:101:x:sp|P3|Serotransferrin_BOVINE:225
QPVDNYKTCNWAR	DSAIMLKR	a7	b7	intra-protein xl	30.79	sp|P6|Ovotransferrin_CHICKEN:240:x:sp|P6|Ovotransferrin_CHICKEN:308
ESKPPDSSKDECXVK	ATCVEKILNK	a9	b6	intra-protein xl	30.77	sp|P3|Serotransferrin_BOVINE:340:x:sp|P3|Serotransferrin_BOVINE:606
KSVDDYQECYLAMVPSHAVVAR	DTDFKLNELR	a1	b5	intra-protein xl	30.51	sp|P3|Serotransferrin_BOVINE:107:x:sp|P3|Serotransferrin_BOVINE:237
QCSTSKLLEACTFHKP	DSADGFLKIPSK	a6	b8	intra-protein xl	30.41	sp|P3|Serotransferrin_BOVINE:308:x:sp|P3|Serotransferrin_BOVINE:675
ESKPPDSSKDECMVK	ATCVEKILNK	a3	b6	intra-protein xl	30.31	sp|P3|Serotransferrin_BOVINE:334:x:sp|P3|Serotransferrin_BOVINE:606
CVASSHEKYFGYTGALR	IQWCAVGKDEK	a8	b8	intra-protein xl	29.96	sp|P6|Ovotransferrin_CHICKEN:352:x:sp|P6|Ovotransferrin_CHICKEN:520
NYQEAKDAFLGSFLYEYSR	LAKEYEATLEECCAK	a6	b3	intra-protein xl	29.93	sp|P8|Serum_albumin_BOVINE:322:x:sp|P8|Serum_albumin_BOVINE:350
KLEKGQSIDDMIPAQK	GGVHVKLAHLSK	a4	b6	intra-protein xl	29.77	sp|P4|Creatine_Kinase_M_RABBIT:298:x:sp|P4|Creatine_Kinase_M_RABBIT:369
KTYDSYLGDDYVR	ATCVEKILNK	a1	b6	intra-protein xl	29.68	sp|P3|Serotransferrin_BOVINE:606:x:sp|P3|Serotransferrin_BOVINE:651
GILAADESTGSIAKR	ALQASALKAWGGKK	a14	b13	intra-protein xl	29.59	sp|P7|Fructose-bisphosphate_aldolase_A_RABBIT:316:x:sp|P7|Fructose-bisphosphate_aldolase_A_RABBIT:41
ECNLAEVPTHAVVVRPEKANK	KDQLTPSPR	a18	b1	intra-protein xl	29.51	sp|P6|Ovotransferrin_CHICKEN:333:x:sp|P6|Ovotransferrin_CHICKEN:600
CACSNHEPYFGYSGAFKCLMEGAGDVAFVK	LCQLCAGKGTDK	a17	b8	intra-protein xl	29.46	sp|P3|Serotransferrin_BOVINE:176:x:sp|P3|Serotransferrin_BOVINE:197
KPVTDAENCHLAR	ENFEVLCKDGTR	a1	b8	intra-protein xl	29.32	sp|P3|Serotransferrin_BOVINE:571:x:sp|P3|Serotransferrin_BOVINE:576
CLVEKGDVAFIQHSTVEENTGGK	CVASSHEKYFGYTGALR	a5	b8	intra-protein xl	29.24	sp|P6|Ovotransferrin_CHICKEN:520:x:sp|P6|Ovotransferrin_CHICKEN:534
ESKPPDSSKDECMVK	LYKELPDPQESIQR	a3	b3	intra-protein xl	29.16	sp|P3|Serotransferrin_BOVINE:136:x:sp|P3|Serotransferrin_BOVINE:334
DNPQTHYYAVAVVKK	KNYELLCGDNTRK	a14	b1	intra-protein xl	29.01	sp|P3|Serotransferrin_BOVINE:101:x:sp|P3|Serotransferrin_BOVINE:225
SMTEQEQQQLIDDHFLFDKPVSPLLLASGMAR	SEEEYPDLSKHNNHMAK	a19	b10	intra-protein xl	28.85	sp|P4|Creatine_Kinase_M_RABBIT:196:x:sp|P4|Creatine_Kinase_M_RABBIT:25
IQWCAVGKDEK	KDQLTPSPR	a8	b1	intra-protein xl	28.77	sp|P6|Ovotransferrin_CHICKEN:333:x:sp|P6|Ovotransferrin_CHICKEN:352
SKGGVVGIK	KDGADFAK	a2	b1	intra-protein xl	28.73	sp|P7|Fructose-bisphosphate_aldolase_A_RABBIT:100:x:sp|P7|Fructose-bisphosphate_aldolase_A_RABBIT:139
IPSKMDFELYLGYEYVTALQNLR	QCSTSKLLEACTFHKP	a4	b6	intra-protein xl	28.67	sp|P3|Serotransferrin_BOVINE:312:x:sp|P3|Serotransferrin_BOVINE:675
LFTFHADICTLPDTEKQIK	KQTALVELLK	a16	b1	intra-protein xl	28.43	sp|P8|Serum_albumin_BOVINE:520:x:sp|P8|Serum_albumin_BOVINE:524
KAGHPFMWNEHLGYVLTCPSNLGTGLR	RFCVGLQKIEEIFK	a1	b8	intra-protein xl	28.34	sp|P4|Creatine_Kinase_M_RABBIT:259:x:sp|P4|Creatine_Kinase_M_RABBIT:266
TAGWNIPMGLLYSKINNCKFDEFFSAGCAPGSPR	TSDANINWNNLKDK	a19	b12	intra-protein xl	28.18	sp|P3|Serotransferrin_BOVINE:449:x:sp|P3|Serotransferrin_BOVINE:479
AAQEEYVKR	SKGGVVGIK	a8	b2	intra-protein xl	27.96	sp|P7|Fructose-bisphosphate_aldolase_A_RABBIT:100:x:sp|P7|Fructose-bisphosphate_aldolase_A_RABBIT:329
VHKECCHGDLLECADDR	CASIQKFGER	a3	b6	intra-protein xl	27.93	sp|P8|Serum_albumin_BOVINE:204:x:sp|P8|Serum_albumin_BOVINE:242
QPVDNYKTCNWAR	EGTTYKEFLGDK	a7	b6	intra-protein xl	27.88	sp|P6|Ovotransferrin_CHICKEN:240:x:sp|P6|Ovotransferrin_CHICKEN:654
GEADALNLDGGYIYTAGKCGLVPVLAENRK	KCSTSPLLEACAFLTR	a18	b1	intra-protein xl	27.86	sp|P5|Lactotransferrin_BOVINE:404:x:sp|P5|Lactotransferrin_BOVINE:674
NTPEKGYLAVAVVK	KTYDSYLGDDYVR	a5	b1	intra-protein xl	27.55	sp|P3|Serotransferrin_BOVINE:428:x:sp|P3|Serotransferrin_BOVINE:651
TAGWNIPMGLLYSKINNCK	ENFEVLCKDGTR	a14	b8	intra-protein xl	27.29	sp|P3|Serotransferrin_BOVINE:474:x:sp|P3|Serotransferrin_BOVINE:571
FYTVISSLKTCNPSDILQMCSFLEGK	EGTTYKEFLGDK	a9	b6	intra-protein xl	27.28	sp|P6|Ovotransferrin_CHICKEN:654:x:sp|P6|Ovotransferrin_CHICKEN:669
INNCKFDEFFSAGCAPGSPR	TSDANINWNNLKDKK	a5	b12	intra-protein xl	27.22	sp|P3|Serotransferrin_BOVINE:449:x:sp|P3|Serotransferrin_BOVINE:479
ESKPPDSSKDECMVK	LYKELPDPQESIQR	a9	b3	intra-protein xl	27.2	sp|P3|Serotransferrin_BOVINE:136:x:sp|P3|Serotransferrin_BOVINE:340
IVAPGKGILAADESTGSIAK	SKGGVVGIK	a6	b2	intra-protein xl	26.53	sp|P7|Fructose-bisphosphate_aldolase_A_RABBIT:100:x:sp|P7|Fructose-bisphosphate_aldolase_A_RABBIT:27
SDFHLFGPPGKKDPVLK	WCTISSPEEKK	a12	b10	intra-protein xl	26.47	sp|P6|Ovotransferrin_CHICKEN:18:x:sp|P6|Ovotransferrin_CHICKEN:291
YASICQQNGIVPIVEPEILPDGDHDLKR	ZPHSHPALTPEQKK	a27	b13	intra-protein xl	26.46	sp|P7|Fructose-bisphosphate_aldolase_A_RABBIT::x:sp|P7|Fructose-bisphosphate_aldolase_A_RABBIT:199
VDKGVVPLAGTNGETTTQGLDGLSER	VDKGVVPLAGTNGETTTQGLDGLSER	a3	b3	intra-protein xl	26.41	sp|P7|Fructose-bisphosphate_aldolase_A_RABBIT:110:x:sp|P7|Fructose-bisphosphate_aldolase_A_RABBIT:110
KENFEVLCKDGTR	KPVTDAENCHLAR	a9	b1	intra-protein xl	26.31	sp|P3|Serotransferrin_BOVINE:571:x:sp|P3|Serotransferrin_BOVINE:576
TDLNHENLKGGDDLDPHYVLSSR	HGGFKPTDKHK	a9	b9	intra-protein xl	25.77	sp|P4|Creatine_Kinase_M_RABBIT:105:x:sp|P4|Creatine_Kinase_M_RABBIT:116
CGLVPVLAENYKTEGESCK	NTPEKGYLAVAVVK	a12	b5	intra-protein xl	25.61	sp|P3|Serotransferrin_BOVINE:416:x:sp|P3|Serotransferrin_BOVINE:428
TATESFASDPILYRPVAVALDTKGPEIR	GPDFLVTEVENGGFLGSKK	a23	b18	intra-protein xl	25.37	sp|P1|Pyruvate_kinase_RABBIT:114:x:sp|P1|Pyruvate_kinase_RABBIT:205
INNCKFDEFFSAGCAPGSPR	TSDANINWNNLKDKK	a5	b14	intra-protein xl	25.2	sp|P3|Serotransferrin_BOVINE:451:x:sp|P3|Serotransferrin_BOVINE:479

## Sheet: R2 pH 4.0
pepA	pepB	posA	posB	XLType	ldscore	ID
IPSKVDSALYLGSR	DLLFKDSALGFLR	a4	b5	intra-protein xl	42.97	sp|P5|Lactotransferrin_BOVINE:301:x:sp|P5|Lactotransferrin_BOVINE:313
AVKNFSDVHPEYGSR	DAQLFIQKK	a3	b8	intra-protein xl	39.01	sp|P2|Catalase_BOVINE:475:x:sp|P2|Catalase_BOVINE:479
AGKPVICATQMLESMIK	VFLAQKMIIGR	a3	b6	intra-protein xl	37.88	sp|P1|Pyruvate_kinase_RABBIT:310:x:sp|P1|Pyruvate_kinase_RABBIT:321
NYQEAKDAFLGSFLYEYSR	LKHLVDEPQNLIK	a6	b2	intra-protein xl	37.67	sp|P8|Serum_albumin_BOVINE:322:x:sp|P8|Serum_albumin_BOVINE:377
FMMFESQNKDLLFK	DLTKCLFK	a9	b4	intra-protein xl	36.96	sp|P6|Ovotransferrin_CHICKEN:633:x:sp|P6|Ovotransferrin_CHICKEN:642
DLLFKDSALGFLR	YLTTLKNLR	a5	b6	intra-protein xl	36.69	sp|P5|Lactotransferrin_BOVINE:301:x:sp|P5|Lactotransferrin_BOVINE:329
AEFVEVTKLVTDLTK	ALKAWSVAR	a8	b3	intra-protein xl	36.56	sp|P8|Serum_albumin_BOVINE:211:x:sp|P8|Serum_albumin_BOVINE:232
WCTISQPEWFKCR	KLGAPSITCVR	a11	b1	intra-protein xl	34.3	sp|P5|Lactotransferrin_BOVINE:18:x:sp|P5|Lactotransferrin_BOVINE:28
IVAPGKGILAADESTGSIAK	ZPHSHPALTPEQKK	a6	b13	intra-protein xl	33.86	sp|P7|Fructose-bisphosphate_aldolase_A_RABBIT::x:sp|P7|Fructose-bisphosphate_aldolase_A_RABBIT:27
ISLTCVQKATYLDCIK	KCNNLR	a8	b1	intra-protein xl	33.54	sp|P6|Ovotransferrin_CHICKEN:19:x:sp|P6|Ovotransferrin_CHICKEN:39
ETAEEVKAR	YLTTLKNLR	a7	b6	intra-protein xl	32.95	sp|P5|Lactotransferrin_BOVINE:329:x:sp|P5|Lactotransferrin_BOVINE:339
TDLNHENLKGGDDLDPHYVLSSR	HGGFKPTDKHK	a9	b9	intra-protein xl	32.66	sp|P4|Creatine_Kinase_M_RABBIT:105:x:sp|P4|Creatine_Kinase_M_RABBIT:116
KPVTDAENCHLAR	ENFEVLCKDGTR	a1	b8	intra-protein xl	32.48	sp|P3|Serotransferrin_BOVINE:571:x:sp|P3|Serotransferrin_BOVINE:576
LCALCAGDDQGLDKCVPNSK	EKYYGYTGAFR	a14	b2	intra-protein xl	31.54	sp|P5|Lactotransferrin_BOVINE:514:x:sp|P5|Lactotransferrin_BOVINE:522
SVDGKEDLIWK	LLSKAQEK	a5	b4	intra-protein xl	31.23	sp|P5|Lactotransferrin_BOVINE:263:x:sp|P5|Lactotransferrin_BOVINE:273
DLLFKDLTK	CLFKVR	a5	b4	intra-protein xl	30.54	sp|P6|Ovotransferrin_CHICKEN:638:x:sp|P6|Ovotransferrin_CHICKEN:646
VHKECCHGDLLECADDRADLAK	ALKAWSVAR	a3	b3	intra-protein xl	30.5	sp|P8|Serum_albumin_BOVINE:211:x:sp|P8|Serum_albumin_BOVINE:242
AVKNFSDVHPEYGSR	TFYLKVLNEEQR	a3	b5	intra-protein xl	29.68	sp|P2|Catalase_BOVINE:448:x:sp|P2|Catalase_BOVINE:479
DQTVIQNTDGNNNEAWAKNLK	KENFEVLCK	a18	b1	intra-protein xl	29.41	sp|P3|Serotransferrin_BOVINE:559:x:sp|P3|Serotransferrin_BOVINE:563
GILAADESTGSIAKR	ZPHSHPALTPEQKK	a14	b13	intra-protein xl	28.96	sp|P7|Fructose-bisphosphate_aldolase_A_RABBIT::x:sp|P7|Fructose-bisphosphate_aldolase_A_RABBIT:41
KILGEK	GKNIK	a1	b2	intra-protein xl	28.85	sp|P1|Pyruvate_kinase_RABBIT:255:x:sp|P1|Pyruvate_kinase_RABBIT:262
ETYGDMADCCEKQEPER	NECFLSHKDDSPDLPK	a12	b8	intra-protein xl	26.97	sp|P8|Serum_albumin_BOVINE:106:x:sp|P8|Serum_albumin_BOVINE:93
KDSNVNWNNLK	KSCHTAVGR	a1	b1	intra-protein xl	26.83	sp|P6|Ovotransferrin_CHICKEN:439:x:sp|P6|Ovotransferrin_CHICKEN:452
SETKNLLFNDNTECLAK	NCPDKFCLFK	a4	b5	intra-protein xl	26.51	sp|P5|Lactotransferrin_BOVINE:628:x:sp|P5|Lactotransferrin_BOVINE:637
KAGHPFMWNEHLGYVLTCPSNLGTGLR	FCVGLQKIEEIFK	a1	b7	intra-protein xl	25.46	sp|P4|Creatine_Kinase_M_RABBIT:259:x:sp|P4|Creatine_Kinase_M_RABBIT:266

[truncated: 7 more sheets: R2 pH 4.5, R2 pH 5.0, R2 pH 5.5, R2 pH 6.0, R2 pH 6.5, R2 pH 7.0, R2 pH 7.5]
